# Supplementary material for: Effect of Electrosynthesis Potential on Nucleation, Growth, Adhesion, and Electronic Properties of Polypyrrole Thin Films on Fluorine-Doped Tin Oxide (FTO)
Source: Polymers (Basel). 2021 Jul 23;13(15):2419. doi: 10.3390/polym13152419 (PMC8347362; doi:10.3390/polym13152419)
Supplement: Supplementary file 1 [file polymers-13-02419-s001.zip]

Archive with 1 entries (1 files):
- polymers-1276176-supplementary.pdf
